# Supplementary material for: Two genetic loci associated with ankle injury
Source: PLoS One. 2017 Sep 28;12(9):e0185355. doi: 10.1371/journal.pone.0185355 (PMC5619760; doi:10.1371/journal.pone.0185355)
Supplement: S1 Table — (XLS) [file pone.0185355.s001.xls]

## Sheet: Recovered_Sheet1
DNA variants on Chromosome 21
variant	EA	P-value	OR (95% CI)	R2 to sentinel chr21:47156779:D	R2 for imputation	BP	distance to sentinel chr21:47156779:D
rs76694187	G	1.782e-06	1.75 (1.52-1.98)	0.723078	0.68	47110343	-46436
rs138382277	T	9.178e-06	1.68 (1.45-1.91)	0.7723	0.75	47115941	-40838
chr21:47156779:D	A	3.811e-08	1.99 (1.75-2.23)	1	0.73	47156779	0
rs118069956	T	2.637e-07	1.99 (1.73-2.25)	0.823468	0.71	47181806	25027
SNPs on Chromosome 9
variant	EA	P-value	OR (95% CI)	R2 to sentinel rs13286037	R2 for imputation	BP	distance to sentinel rs13286037
rs35128680	C	1.154e-07	1.58 (1.41-1.75)	0.897639	0.99	14238470	-8876
rs13286037	A	5.07e-08	1.58 (1.41-1.75)	1	0.94	14247346	0
EA: Effect Allele
P-value: p-value fromlogistic regression from EUR. Bold indicates genome-wide significant.
OR (95% CI): Allelic odds ratio (95% confidence interval)
BP : position (HG18)
